# Supplementary material for: Syndromic Retinitis Pigmentosa: A 15-Patient Study
Source: Genes (Basel). 2024 Apr 20;15(4):516. doi: 10.3390/genes15040516 (PMC11050127; doi:10.3390/genes15040516)
Supplement: Supplementary file 1 [file genes-15-00516-s001.zip]

Archive with 1 entries (1 files):
- genes-2942750-supplementary.pdf
